# Supplementary material for: Rapid cost decrease of renewables and storage accelerates the decarbonization of China’s power system
Source: Nat Commun. 2020 May 19;11:2486. doi: 10.1038/s41467-020-16184-x (PMC7237428; doi:10.1038/s41467-020-16184-x)
Supplement: Supplementary file 4 — Source Data [file 41467_2020_16184_MOESM4_ESM.xlsx]

## Sheet: Note
	Rapid cost decrease of renewables and storage accelerates the decarbonization of China’s power system
	Gang He 1,2,*, Jiang Lin 2,3,*, Froylan Sifuentes 2, 4, Xu Liu 2, Nikit Abhyankar 2, and Amol Phadke 2,*
	1 Department of Technology and Society, College of Engineering and Applied Sciences, Stony Brook University, Stony Brook, 11794, U.S.A.
	2 International Energy Analysis Department, Lawrence Berkeley National Laboratory, Berkeley, CA 94720, U.S.A.
	3 Department of Agricultural and Resources Economics, University of California, Berkeley, Berkeley, CA 94720, U.S.A.
	4 Institute of Energy Studies, Environmental Sciences Department, Western Washington University, Bellingham, WA 98225, U.S.A.
	* Email: gang.he@stonybrook.edu ; j_lin@lbl.gov; aaphadke@lbl.gov

## Sheet: Fig.1
	Fig. 1 Capacity mix for four scenarios in 2020, 2025, and 2030
	Unit: MW
	Period	Scenario	Coal	Gas	Solar	Storage	Nuclear	Hydro	Wind		Total
	2020	B	831594	115206	129806	3823	98200	353172	164989		1696790
		R	828281	116284	133306	5097	98200	353172	164989		1699329
		C50	702767	133683	272788	11156	98200	353172	405879		1977645
		C80	609018	158172	294431	11822	98200	353172	644925		2169740
	2025	B	773957	248064	211077	7488	110000	353172	375300		2079058
		R	768889	186841	436510	39793	110000	353172	448728		2343933
		C50	619253	184194	1081232	222992	110000	353172	690584		3261427
		C80	395928	276979	837755	100025	110000	353172	1834867		3908726
	2030	B	745464	297300	355082	29447	120600	353172	813981		2715046
		R	706785	167589	1259092	307434	120600	353172	663064		3577736
		C50	498222	210282	1897809	496383	120600	353172	981879		4558347
		C80	195549	381107	1924639	525531	120600	353172	2001436		5502034
	2020	B	0.490098	0.0678964	0.0765009	0.00225308	0.057874	0.208141	0.097236
		R	0.487417	0.0684294	0.0784463	0.00299942	0.0577875	0.20783	0.0970907
		C50	0.355355	0.0675971	0.137936	0.00564105	0.049655	0.178582	0.205233
		C80	0.280687	0.0728991	0.135699	0.00544858	0.0452589	0.162772	0.297236
	2025	B	0.372263	0.119316	0.101525	0.00360163	0.0529086	0.169871	0.180514
		R	0.328034	0.0797126	0.18623	0.016977	0.0469297	0.150675	0.191442
		C50	0.189872	0.0564765	0.331521	0.0683725	0.0337276	0.108288	0.211743
		C80	0.101293	0.0708617	0.214329	0.0255902	0.0281422	0.0903548	0.469428
	2030	B	0.274568	0.109501	0.130783	0.0108459	0.0444191	0.13008	0.299804
		R	0.197551	0.0468422	0.351924	0.0859298	0.0337085	0.0987138	0.185331
		C50	0.109299	0.0461312	0.416337	0.108895	0.026457	0.0774781	0.215402
		C80	0.0355412	0.0692666	0.349805	0.0955158	0.0219192	0.0641894	0.363763

## Sheet: Fig.2
	Fig. 2 Mix of power-generating resources for four scenarios in 2020, 2025, and 2030
	Unit:TWh
	Period	Scenario	Coal	Gas	Solar	Storage	Nuclear	Hydro	Wind		Total
	2020	B	4607.7	28.8905	200.21	-12.6407	743.777	1344.81	220.77		7146.15
		R	4593.79	28.0408	210.205	-12.6932	743.777	1338.92	220.77		7135.5
		C50	3864.66	49.1611	512.478	-13.5692	743.777	1357.74	623.073		7150.88
		C80	3414.18	107.345	557.066	-12.4042	743.777	1366.65	954.139		7143.16
	2025	B	4920.62	169.042	381.139	-13.1225	833.155	1345.26	581.743		8230.96
		R	4489.37	72.892	859.531	-31.6499	833.155	1358.11	696.578		8309.63
		C50	3090.04	71.6042	2189.25	-177.294	833.155	1369.14	1046.25		8599.43
		C80	2083.74	316.07	1677.92	-80.2328	833.155	1359.19	2427.56		8697.64
	2030	B	4915.02	175.463	776.6	-24.5368	913.44	1254.55	1254.55		9289.63
		R	3676.28	25.2463	2739.37	-249.099	913.44	1363.59	1050.68		9768.62
		C50	2371.14	55.8362	3955.88	-387.867	913.44	1375.04	1497.15		10168.5
		C80	957.091	227.331	4031.87	-388.033	913.44	1364.43	2953.94		10448.1
	2020	B	0.64478	0.0040428	0.0280164	-0.00176888	0.104081	0.188186	0.0308935
		R	0.643793	0.00392975	0.029459	-0.00177889	0.104236	0.187642	0.0309396
		C50	0.540445	0.00687483	0.0716663	-0.00189756	0.104012	0.18987	0.0871322
		C80	0.477966	0.0150277	0.0779859	-0.00173651	0.104124	0.191323	0.133574
	2025	B	0.597819	0.0205373	0.0463055	-0.00159428	0.101222	0.163439	0.0706774
		R	0.540261	0.00877199	0.103438	-0.00380882	0.100264	0.163438	0.0838278
		C50	0.359331	0.00832663	0.25458	0.0206169	0.0968849	0.159212	0.121665
		C80	0.239576	0.0363397	0.192916	0.00922467	0.0957909	0.156271	0.279106
	2030	B	0.529086	0.018888	0.0835986	-0.00264131	0.098329	0.135049	0.135049
		R	0.376336	0.00258443	0.280426	0.0255	0.0935076	0.139589	0.107557
		C50	0.233185	0.00549111	0.389033	0.038144	0.0898305	0.135226	0.147235
		C80	0.0916043	0.0217581	0.385895	0.0371391	0.0874264	0.130591	0.282725

## Sheet: Fig.3a
	Unit: MW
	study_hour	study_date	hours_in_sample	study_month	hour_of_day	Coal	Gas	Solar	Storage	Nuclear	Hydro	Wind	System Load
	2030010100	20300101	20	1	0	349588	0	0	73243	104274	58057	388337	908140
	2030010104	20300101	20	1	4	349588	0	0	47511	104274	30062	376165	841881
	2030010108	20300101	20	1	8	349588	0	195151	-76969	104274	24270	336878	873061
	2030010112	20300101	20	1	12	349588	0	547881	-174352	104274	24270	276751	1.05235e+06
	2030010116	20300101	20	1	16	349588	0	549573	-213377	104274	26027	262288	1.00168e+06
	2030010120	20300101	20	1	20	349588	0	0	223253	104274	150840	231854	988040
	2030012800	20300128	600	1	0	486558	0	0	176782	104274	77606	125468	908140
	2030012804	20300128	600	1	4	486558	0	0	120310	104274	59142	129799	841881
	2030012808	20300128	600	1	8	486558	0	255001	-59772	104274	24270	123315	873061
	2030012812	20300128	600	1	12	486558	0	716315	-307930	104274	24271	119589	1.05235e+06
	2030012816	20300128	600	1	16	486558	0	621840	-284501	104274	24270	151445	1.00168e+06
	2030012820	20300128	600	1	20	486558	0	0	199166	104274	104259	163191	988040
	2030020300	20300203	545	2	0	523034	33403	0	123104	104274	54271	189793	966011
	2030020304	20300203	545	2	4	523034	33610	0	55924	104274	60818	173628	895530
	2030020308	20300203	545	2	8	523034	1910	251351	-45629	104274	25290	130665	928698
	2030020312	20300203	545	2	12	523034	1167	702299	-254880	104274	25287	106834	1.11941e+06
	2030020316	20300203	545	2	16	523034	0	658642	-241796	104274	25287	128335	1.06551e+06
	2030020320	20300203	545	2	20	523034	31965	0	233985	104274	135830	94151	1.051e+06
	2030020400	20300204	20	2	0	522734	58090	0	191530	104274	77891	73381	966011
	2030020404	20300204	20	2	4	522734	66756	0	112547	104274	64398	81486	895530
	2030020408	20300204	20	2	8	522734	33512	209424	-20255	104274	25287	114326	928698
	2030020412	20300204	20	2	12	522734	28684	683295	-267846	104274	25287	126340	1.11941e+06
	2030020416	20300204	20	2	16	522734	30507	615663	-296144	104274	25287	164897	1.06551e+06
	2030020420	20300204	20	2	20	522734	45507	0	140659	104274	108664	196206	1.051e+06
	2030031400	20300314	20	3	0	371227	0	0	221139	104274	103081	116052	855767
	2030031404	20300314	20	3	4	371227	0	0	199708	104274	74933	98197	793329
	2030031408	20300314	20	3	8	371227	0	480191	-186726	104274	33476	80750	822712
	2030031412	20300314	20	3	12	371227	0	750903	-283608	104274	32140	102638	991662
	2030031416	20300314	20	3	16	371227	0	718286	-306818	104274	32140	161559	943915
	2030031420	20300314	20	3	20	371227	0	27146	170547	104274	142651	184179	931060
	2030031700	20300317	600	3	0	259599	0	0	250339	104274	149669	151207	855767
	2030031704	20300317	600	3	4	259599	0	0	189746	104274	97022	197330	793329
	2030031708	20300317	600	3	8	259599	0	541501	-271540	104274	35179	214458	822712
	2030031712	20300317	600	3	12	259599	0	800487	-306699	104274	32140	264966	991662
	2030031716	20300317	600	3	16	259599	0	799028	-307001	104274	32140	320464	943915
	2030031720	20300317	600	3	20	259599	0	27133	233512	104274	72135	301109	931060
	2030040100	20300401	20	4	0	479911	0	0	76206	104274	165085	77936	847492
	2030040104	20300401	20	4	4	479911	0	0	85878	104274	104306	63722	785658
	2030040108	20300401	20	4	8	479911	0	324456	-133105	104274	48839	52166	814757
	2030040112	20300401	20	4	12	479911	0	446759	-96658	104274	58232	62675	982073
	2030040116	20300401	20	4	16	479911	0	398980	-123927	104274	52028	93487	934788
	2030040120	20300401	20	4	20	479911	0	27219	106283	104274	200379	68574	922057
	2030040200	20300402	580	4	0	368936	0	0	268273	104274	114921	53577	847492
	2030040204	20300402	580	4	4	368936	0	0	205323	104274	114205	49454	785658
	2030040208	20300402	580	4	8	368936	0	575859	-285690	104274	65060	50282	814757
	2030040212	20300402	580	4	12	368936	0	802494	-307170	104274	48800	91747	982073
	2030040216	20300402	580	4	16	368936	0	885282	-306974	104274	48800	122943	934788
	2030040220	20300402	580	4	20	368936	0	10715	211366	104274	235379	61376	922057
	2030051400	20300514	20	5	0	259088	0	0	87531	104274	264961	175916	837961
	2030051404	20300514	20	5	4	259088	0	85	95612	104274	189398	177474	776822
	2030051408	20300514	20	5	8	259088	0	606527	-112863	104274	76376	129250	805593
	2030051412	20300514	20	5	12	259088	0	857315	-124660	104274	85822	166950	971027
	2030051416	20300514	20	5	16	259088	0	805959	-123400	104274	78525	228313	924274
	2030051420	20300514	20	5	20	259088	0	27709	85988	104274	254196	244586	911687
	2030051900	20300519	600	5	0	329891	0	0	122500	104274	231058	109845	837961
	2030051904	20300519	600	5	4	329891	0	484	66620	104274	224058	106037	776822
	2030051908	20300519	600	5	8	329891	0	750337	-307250	104274	76376	83434	805593
	2030051912	20300519	600	5	12	329891	0	577336	-131807	104274	92741	79302	971027
	2030051916	20300519	600	5	16	329891	0	446564	-49021	104274	92484	78201	924274
	2030051920	20300519	600	5	20	329891	0	27900	181035	104274	254814	82803	911687
	2030060800	20300608	20	6	0	427442	0	0	105249	104274	302880	133089	999024
	2030060804	20300608	20	6	4	427442	0	2521	96791	104274	268962	95494	926133
	2030060808	20300608	20	6	8	427442	0	392134	-121497	104274	168177	65095	960435
	2030060812	20300608	20	6	12	427442	0	621379	-160424	104274	181886	79221	1.15767e+06
	2030060816	20300608	20	6	16	427442	0	560523	-188546	104274	167421	121600	1.10193e+06
	2030060820	20300608	20	6	20	427442	0	28296	156327	104274	316936	136959	1.08692e+06
	2030061100	20300611	580	6	0	396948	0	0	223864	104274	298221	51531	999024
	2030061104	20300611	580	6	4	396948	0	1435	173396	104274	279152	40786	926133
	2030061108	20300611	580	6	8	396948	0	760959	-293334	104274	117660	26390	960435
	2030061112	20300611	580	6	12	396948	0	876306	-261708	104274	167776	39101	1.15767e+06
	2030061116	20300611	580	6	16	396948	0	909701	-278719	104274	140115	64102	1.10193e+06
	2030061120	20300611	580	6	20	396948	7992	37103	237781	104274	323093	66838	1.08692e+06
	2030070700	20300707	600	7	0	367226	0	0	208886	104274	318677	92098	1008695
	2030070704	20300707	600	7	4	367226	0	90	139350	104274	306511	91879	935099
	2030070708	20300707	600	7	8	367226	0	542492	-283485	104274	262456	52382	969733
	2030070712	20300707	600	7	12	367226	0	687494	-217070	104274	266350	61620	1.16887e+06
	2030070716	20300707	600	7	16	367226	0	704732	-241931	104274	248454	88660	1.11259e+06
	2030070720	20300707	600	7	20	367226	0	30644	217995	104274	334252	133689	1.09744e+06
	2030070800	20300708	20	7	0	363959	0	0	129934	104274	329778	154778	1008695
	2030070804	20300708	20	7	4	363959	0	71	57419	104274	318839	156463	935099
	2030070808	20300708	20	7	8	363959	0	400683	-250837	104274	298724	125869	969733
	2030070812	20300708	20	7	12	363959	0	530445	-185907	104274	296597	150785	1.16887e+06
	2030070816	20300708	20	7	16	363959	0	280702	-25902	104274	305148	170610	1.11259e+06
	2030070820	20300708	20	7	20	363959	0	21986	164519	104274	333052	193324	1.09744e+06
	2030080400	20300804	20	8	0	426471	0	0	214058	104274	322161	59263	1.04745e+06
	2030080404	20300804	20	8	4	426471	0	12	139130	104274	318147	53765	971027
	2030080408	20300804	20	8	8	426471	0	709047	-292044	104274	157839	39378	1.00699e+06
	2030080412	20300804	20	8	12	426471	0	825095	-250230	104274	222496	66448	1.21378e+06
	2030080416	20300804	20	8	16	426471	0	474264	-185290	104274	297581	122359	1.15534e+06
	2030080420	20300804	20	8	20	426471	118	9615	201720	104274	327414	153209	1.13961e+06
	2030081300	20300813	600	8	0	271259	0	0	190323	104274	323264	235529	1.04745e+06
	2030081304	20300813	600	8	4	271259	0	7	145351	104274	317285	202621	971027
	2030081308	20300813	600	8	8	271259	0	452854	-213910	104274	297621	171096	1.00699e+06
	2030081312	20300813	600	8	12	271259	0	709372	-260497	104274	297982	193149	1.21378e+06
	2030081316	20300813	600	8	16	271259	0	690897	-269908	104274	225095	245374	1.15534e+06
	2030081320	20300813	600	8	20	271259	0	15099	232376	104274	327918	282708	1.13961e+06
	2030090200	20300902	580	9	0	371988	0	0	85726	104274	280995	277135	1.04665e+06
	2030090204	20300902	580	9	4	371988	0	0	44893	104274	259155	256433	970283
	2030090208	20300902	580	9	8	371988	0	376693	-184461	104274	192672	221059	1.00622e+06
	2030090212	20300902	580	9	12	371988	0	561358	-152807	104274	206950	218448	1.21285e+06
	2030090216	20300902	580	9	16	371988	0	548832	-171807	104274	206798	191761	1.15446e+06
	2030090220	20300902	580	9	20	371988	21421	9601	250777	104274	330002	140234	1.13873e+06
	2030090800	20300908	20	9	0	482886	0	0	235061	104274	283656	15424	1.04665e+06
	2030090804	20300908	20	9	4	482886	0	0	160566	104274	272747	18131	970283
	2030090808	20300908	20	9	8	482886	0	674571	-302608	104274	143014	15262	1.00622e+06
	2030090812	20300908	20	9	12	482886	0	789341	-265362	104274	199938	16707	1.21285e+06
	2030090816	20300908	20	9	16	482886	0	837414	-285229	104274	149740	27806	1.15446e+06
	2030090820	20300908	20	9	20	482886	268	7204	255083	104274	323288	51625	1.13873e+06
	2030100300	20301003	20	10	0	259271	0	0	135194	104274	219567	248427	903950
	2030100304	20301003	20	10	4	259271	0	0	82214	104274	219274	230799	837997
	2030100308	20301003	20	10	8	259271	0	395658	-102246	104274	102379	175410	869033
	2030100312	20301003	20	10	12	259271	0	676098	-185800	104274	114447	164829	1.0475e+06
	2030100316	20301003	20	10	16	259271	0	746737	-277616	104274	92897	178813	997061
	2030100320	20301003	20	10	20	259271	0	2775	212691	104274	312208	165719	983482
	2030100900	20301009	600	10	0	259088	0	0	156956	104274	264986	189571	903950
	2030100904	20301009	600	10	4	259088	0	0	162127	104274	195465	184987	837997
	2030100908	20301009	600	10	8	259088	0	499700	-201186	104274	104682	164388	869033
	2030100912	20301009	600	10	12	259088	0	779219	-280296	104274	116440	153718	1.0475e+06
	2030100916	20301009	600	10	16	259088	0	781158	-274968	104274	97415	151108	997061
	2030100920	20301009	600	10	20	259088	0	0	255126	104274	281582	165397	983482
	2030111000	20301110	20	11	0	523034	54122	0	176783	104274	139050	112081	1.03907e+06
	2030111004	20301110	20	11	4	523034	65925	0	90888	104274	137875	103693	963259
	2030111008	20301110	20	11	8	523034	44605	554635	-307930	104274	51613	97734	998935
	2030111012	20301110	20	11	12	523034	43043	688183	-176963	104274	54141	66987	1.20407e+06
	2030111016	20301110	20	11	16	523034	47492	617284	-182797	104274	56042	73404	1.1461e+06
	2030111020	20301110	20	11	20	523034	39878	0	240975	104274	225167	76150	1.13049e+06
	2030112800	20301128	580	11	0	456579	33	0	213876	104274	161922	176596	1.03907e+06
	2030112804	20301128	580	11	4	456579	57	0	91980	104274	182226	195259	963259
	2030112808	20301128	580	11	8	456579	0	319862	-120316	104274	53547	256451	998935
	2030112812	20301128	580	11	12	456579	0	625801	-236788	104274	52918	294408	1.20407e+06
	2030112816	20301128	580	11	16	456579	0	589337	-285098	104274	51613	319339	1.1461e+06
	2030112820	20301128	580	11	20	456579	0	0	183182	104274	161529	301730	1.13049e+06
	2030120500	20301205	20	12	0	375592	37	0	102947	104274	48902	491942	1.04431e+06
	2030120504	20301205	20	12	4	375592	83	0	44150	104274	43234	487738	968114
	2030120508	20301205	20	12	8	375592	70	269597	-140468	104274	31020	434712	1.00397e+06
	2030120512	20301205	20	12	12	375592	0	564132	-163333	104274	33576	383508	1.21014e+06
	2030120516	20301205	20	12	16	375592	1	529479	-154067	104274	32190	354708	1.15188e+06
	2030120520	20301205	20	12	20	375592	0	0	195283	104274	211319	329002	1.13619e+06
	2030121100	20301211	600	12	0	394459	0	0	174067	104274	92359	349452	1.04431e+06
	2030121104	20301211	600	12	4	394459	0	0	42293	104274	85887	406701	968114
	2030121108	20301211	600	12	8	394459	0	261217	-111030	104274	31020	392265	1.00397e+06
	2030121112	20301211	600	12	12	394459	0	590225	-195124	104274	31298	371187	1.21014e+06
	2030121116	20301211	600	12	16	394459	0	556035	-235270	104274	31020	386796	1.15188e+06
	2030121120	20301211	600	12	20	394459	0	0	192421	104274	128678	393382	1.13619e+06

## Sheet: Fig.3b
	Unit: MW
	study_hour	study_date	hours_in_sample	study_month	hour_of_day	Coal	Gas	Solar	Storage	Nuclear	Hydro	Wind	System Load
	2030010100	20300101	20	1	0	203486	0	0	101026	104274	48075	525352	908140
	2030010104	20300101	20	1	4	203486	0	0	61042	104274	29952	513210	841881
	2030010108	20300101	20	1	8	203486	0	207117	-47723	104274	24283	463287	873061
	2030010112	20300101	20	1	12	203486	0	675715	-226545	104274	24271	384032	1.05235e+06
	2030010116	20300101	20	1	16	203486	0	705348	-302853	104274	24270	364220	1.00168e+06
	2030010120	20300101	20	1	20	203486	0	0	274106	104274	162916	324390	988040
	2030012800	20300128	600	1	0	405364	0	0	257900	104274	53650	164285	908140
	2030012804	20300128	600	1	4	405364	0	0	181943	104274	62729	161510	841881
	2030012808	20300128	600	1	8	405364	0	314797	-52818	104274	24601	152656	873061
	2030012812	20300128	600	1	12	405364	0	918180	-422352	104274	24271	144075	1.05235e+06
	2030012816	20300128	600	1	16	405364	0	814660	-418645	104274	24271	181734	1.00168e+06
	2030012820	20300128	600	1	20	405364	0	0	241233	104274	124172	198302	988040
	2030020300	20300203	545	2	0	410788	34139	0	204190	104274	53721	232778	966011
	2030020304	20300203	545	2	4	410788	34175	0	160117	104274	41880	213072	895530
	2030020308	20300203	545	2	8	410788	33183	299382	-48935	104274	25290	178422	928698
	2030020312	20300203	545	2	12	410788	27924	910042	-407851	104274	25287	151668	1.11941e+06
	2030020316	20300203	545	2	16	410788	28296	867138	-395662	104274	25287	166778	1.06551e+06
	2030020320	20300203	545	2	20	410788	47958	0	285020	104274	155433	130544	1.051e+06
	2030020400	20300204	20	2	0	410788	90746	0	234520	104274	100438	98741	966011
	2030020404	20300204	20	2	4	410788	101384	0	172779	104274	69128	104909	895530
	2030020408	20300204	20	2	8	410788	44732	286136	-9385	104274	25290	141957	928698
	2030020412	20300204	20	2	12	410788	30580	905465	-394664	104274	25287	155389	1.11941e+06
	2030020416	20300204	20	2	16	410788	32439	835248	-420318	104274	25287	198855	1.06551e+06
	2030020420	20300204	20	2	20	410788	80805	0	220835	104274	81496	230471	1.051e+06
	2030031400	20300314	20	3	0	250627	512	0	287504	104274	113244	168476	855767
	2030031404	20300314	20	3	4	250627	628	0	294335	104274	66604	142104	793329
	2030031408	20300314	20	3	8	250627	398	679747	-299743	104274	33187	120569	822712
	2030031412	20300314	20	3	12	250627	0	1003177	-421997	104274	32140	137131	991662
	2030031416	20300314	20	3	16	250627	70	887895	-395191	104274	32824	190345	943915
	2030031420	20300314	20	3	20	250627	642	28548	268827	104274	140497	230349	931060
	2030031700	20300317	600	3	0	203486	685	0	259046	104274	177701	178777	855767
	2030031704	20300317	600	3	4	203486	0	0	272351	104274	60143	216000	793329
	2030031708	20300317	600	3	8	203486	0	653840	-263174	104274	32165	235588	822712
	2030031712	20300317	600	3	12	203486	0	989709	-411914	104274	32140	292529	991662
	2030031716	20300317	600	3	16	203486	0	983753	-370994	104274	32140	351122	943915
	2030031720	20300317	600	3	20	203486	29	28534	263951	104274	78737	329433	931060
	2030040100	20300401	20	4	0	403222	19229	0	138993	104274	141490	106064	847492
	2030040104	20300401	20	4	4	403222	17672	0	76076	104274	156593	89493	785658
	2030040108	20300401	20	4	8	403222	0	438409	-157436	104274	48839	75723	814757
	2030040112	20300401	20	4	12	403222	0	600138	-179063	104274	55195	84787	982073
	2030040116	20300401	20	4	16	403222	0	545509	-198533	104274	56683	106691	934788
	2030040120	20300401	20	4	20	403222	22114	28612	190696	104274	169872	77316	922057
	2030040200	20300402	580	4	0	302033	0	0	289612	104274	159816	62492	847492
	2030040204	20300402	580	4	4	302033	0	0	284665	104274	101120	58933	785658
	2030040208	20300402	580	4	8	302033	0	662925	-311044	104274	63956	63897	814757
	2030040212	20300402	580	4	12	302033	0	982059	-421819	104274	48800	110584	982073
	2030040216	20300402	580	4	16	302033	0	1102222	-420311	104274	48819	139728	934788
	2030040220	20300402	580	4	20	302033	0	11254	304464	104274	204682	72102	922057
	2030051400	20300514	20	5	0	203486	0	0	100866	104274	269532	218735	837961
	2030051404	20300514	20	5	4	203486	0	496	115476	104274	176209	230793	776822
	2030051408	20300514	20	5	8	203486	0	848429	-154319	104274	76376	166918	805593
	2030051412	20300514	20	5	12	203486	0	1147795	-115962	104274	76376	220095	971027
	2030051416	20300514	20	5	16	203486	0	1051894	-163487	104274	83072	277940	924274
	2030051420	20300514	20	5	20	203486	0	29156	103020	104274	261321	285012	911687
	2030051900	20300519	600	5	0	229157	0	0	209443	104274	236575	125076	837961
	2030051904	20300519	600	5	4	229157	0	641	175970	104274	208639	119300	776822
	2030051908	20300519	600	5	8	229157	0	985069	-421097	104274	76376	96861	805593
	2030051912	20300519	600	5	12	229157	0	838807	-305977	104274	91921	99943	971027
	2030051916	20300519	600	5	16	229157	0	593154	-112311	104274	88620	104280	924274
	2030051920	20300519	600	5	20	229157	0	29306	252231	104274	268968	104474	911687
	2030060800	20300608	20	6	0	331932	0	0	198801	104274	285199	164929	999024
	2030060804	20300608	20	6	4	331932	0	141	150890	104274	295229	123697	926133
	2030060808	20300608	20	6	8	331932	0	513113	-179615	104274	181602	91787	960435
	2030060812	20300608	20	6	12	331932	0	850147	-261570	104274	149308	117001	1.15767e+06
	2030060816	20300608	20	6	16	331932	0	759749	-303270	104274	144858	164189	1.10193e+06
	2030060820	20300608	20	6	20	331932	0	29527	216330	104274	324612	174848	1.08692e+06
	2030061100	20300611	580	6	0	301436	0	0	314006	104274	300372	65284	999024
	2030061104	20300611	580	6	4	301436	0	269	272899	104274	273410	55256	926133
	2030061108	20300611	580	6	8	301436	0	918660	-406784	104274	132098	33075	960435
	2030061112	20300611	580	6	12	301436	0	1105815	-393795	104274	170503	49135	1.15767e+06
	2030061116	20300611	580	6	16	301436	0	1124310	-401766	104274	136890	80619	1.10193e+06
	2030061120	20300611	580	6	20	301436	2228	39631	330435	104274	326772	84677	1.08692e+06
	2030070700	20300707	600	7	0	264343	0	0	298177	104274	323271	109116	1008695
	2030070704	20300707	600	7	4	264343	0	382	221849	104274	319449	108254	935099
	2030070708	20300707	600	7	8	264343	0	722902	-396985	104274	297279	59357	969733
	2030070712	20300707	600	7	12	264343	0	966892	-358741	104274	244754	64847	1.16887e+06
	2030070716	20300707	600	7	16	264343	0	899262	-337382	104274	260305	95939	1.11259e+06
	2030070720	20300707	600	7	20	264343	0	33130	313874	104274	334420	148372	1.09744e+06
	2030070800	20300708	20	7	0	280029	0	0	191894	104274	332536	179750	1008695
	2030070804	20300708	20	7	4	280029	0	83	117640	104274	315824	188128	935099
	2030070808	20300708	20	7	8	280029	0	510541	-293860	104274	297279	144737	969733
	2030070812	20300708	20	7	12	280029	0	649642	-248471	104274	304383	176977	1.16887e+06
	2030070816	20300708	20	7	16	280029	0	453584	-140789	104274	297845	207398	1.11259e+06
	2030070820	20300708	20	7	20	280029	0	25096	211314	104274	332962	232844	1.09744e+06
	2030080400	20300804	20	8	0	324865	0	0	306444	104274	328452	74161	1.04745e+06
	2030080404	20300804	20	8	4	324865	0	67	232597	104274	313003	77407	971027
	2030080408	20300804	20	8	8	324865	0	897031	-404999	104274	186718	54209	1.00699e+06
	2030080412	20300804	20	8	12	324865	0	1091199	-387177	104274	183794	79671	1.21378e+06
	2030080416	20300804	20	8	16	324865	0	679743	-310065	104274	311015	137365	1.15534e+06
	2030080420	20300804	20	8	20	324865	0	10072	300960	104274	325183	169424	1.13961e+06
	2030081300	20300813	600	8	0	203486	0	0	233239	104274	318028	273043	1.04745e+06
	2030081304	20300813	600	8	4	203486	0	7	189881	104274	320245	228834	971027
	2030081308	20300813	600	8	8	203486	0	567999	-214075	104274	248280	190809	1.00699e+06
	2030081312	20300813	600	8	12	203486	0	898168	-315432	104274	237792	217236	1.21378e+06
	2030081316	20300813	600	8	16	203486	0	913596	-369113	104274	173039	292550	1.15534e+06
	2030081320	20300813	600	8	20	203486	0	15834	259511	104274	328748	326284	1.13961e+06
	2030090200	20300902	580	9	0	285899	0	0	138373	104274	285478	309100	1.04665e+06
	2030090204	20300902	580	9	4	285899	0	0	83682	104274	273915	293092	970283
	2030090208	20300902	580	9	8	285899	0	493428	-237526	104274	189383	247709	1.00622e+06
	2030090212	20300902	580	9	12	285899	0	741000	-250168	104274	196200	236991	1.21285e+06
	2030090216	20300902	580	9	16	285899	0	720429	-263520	104274	205728	202749	1.15446e+06
	2030090220	20300902	580	9	20	285899	20405	10081	351517	104274	331247	135967	1.13873e+06
	2030090800	20300908	20	9	0	405823	2526	0	305177	104274	300566	21132	1.04665e+06
	2030090804	20300908	20	9	4	405823	3146	0	249635	104274	266965	26841	970283
	2030090808	20300908	20	9	8	405823	0	815652	-410429	104274	179366	24780	1.00622e+06
	2030090812	20300908	20	9	12	405823	2526	1000824	-380816	104274	183853	32527	1.21285e+06
	2030090816	20300908	20	9	16	405823	2541	1064529	-382009	104274	136219	49251	1.15446e+06
	2030090820	20300908	20	9	20	405823	2526	7570	339256	104274	304103	78305	1.13873e+06
	2030100300	20301003	20	10	0	203486	0	0	180378	104274	212309	268695	903950
	2030100304	20301003	20	10	4	203486	0	0	118096	104274	216357	255094	837997
	2030100308	20301003	20	10	8	203486	0	535075	-132050	104274	98418	193994	869033
	2030100312	20301003	20	10	12	203486	0	843437	-189879	104274	91160	200177	1.0475e+06
	2030100316	20301003	20	10	16	203486	0	928800	-393771	104274	84485	211907	997061
	2030100320	20301003	20	10	20	203486	0	2918	243784	104274	313666	194110	983482
	2030100900	20301009	600	10	0	203486	0	0	157926	104274	217912	289227	903950
	2030100904	20301009	600	10	4	203486	0	0	99111	104274	204532	294230	837997
	2030100908	20301009	600	10	8	203486	0	646810	-195165	104274	82820	270446	869033
	2030100912	20301009	600	10	12	203486	0	996543	-222585	104274	83973	248935	1.0475e+06
	2030100916	20301009	600	10	16	203486	0	1026753	-188939	104274	102878	225143	997061
	2030100920	20301009	600	10	20	203486	0	0	201131	104274	316073	233633	983482
	2030111000	20301110	20	11	0	410788	80590	0	265814	104274	131624	129283	1.03907e+06
	2030111004	20301110	20	11	4	410788	92061	0	225098	104274	84839	124290	963259
	2030111008	20301110	20	11	8	410788	93135	720170	-422299	104274	51613	123125	998935
	2030111012	20301110	20	11	12	410788	69717	883119	-294667	104274	55192	84751	1.20407e+06
	2030111016	20301110	20	11	16	410788	74507	789443	-272435	104274	53850	87952	1.1461e+06
	2030111020	20301110	20	11	20	410788	67201	0	263374	104274	286841	89026	1.13049e+06
	2030112800	20301128	580	11	0	378301	585	0	283748	104274	164635	193436	1.03907e+06
	2030112804	20301128	580	11	4	378301	624	0	209949	104274	139123	210856	963259
	2030112808	20301128	580	11	8	378301	0	445887	-169491	104274	53746	269974	998935
	2030112812	20301128	580	11	12	378301	0	839071	-383463	104274	63064	307787	1.20407e+06
	2030112816	20301128	580	11	16	378301	155	783358	-397864	104274	52516	329047	1.1461e+06
	2030112820	20301128	580	11	20	378301	538	0	229967	104274	190775	317157	1.13049e+06
	2030120500	20301205	20	12	0	223870	591	0	138779	104274	49261	617980	1.04431e+06
	2030120504	20301205	20	12	4	223870	510	0	63840	104274	39766	618464	968114
	2030120508	20301205	20	12	8	223870	109	358472	-174796	104274	31086	562551	1.00397e+06
	2030120512	20301205	20	12	12	223870	419	677221	-233331	104274	31020	504466	1.21014e+06
	2030120516	20301205	20	12	16	223870	0	647766	-181545	104274	31020	474698	1.15188e+06
	2030120520	20301205	20	12	20	223870	521	0	240578	104274	216964	442149	1.13619e+06
	2030121100	20301211	600	12	0	229655	0	0	266959	104274	109819	414370	1.04431e+06
	2030121104	20301211	600	12	4	229655	0	0	110811	104274	92855	505968	968114
	2030121108	20301211	600	12	8	229655	0	355236	-153003	104274	31020	513423	1.00397e+06
	2030121112	20301211	600	12	12	229655	0	770596	-333041	104274	31020	506444	1.21014e+06
	2030121116	20301211	600	12	16	229655	0	744296	-352422	104274	31020	522805	1.15188e+06
	2030121120	20301211	600	12	20	229655	0	0	260613	104274	104407	524038	1.13619e+06

## Sheet: Fig.4
	Unit: MtCO2							Unit: $/MWh
	CO2	B	R	C50	C80			Power Cost	B	R	C50	C80
	2015	3800	3800	3800	3800			2015	60.5	60.5	60.5	60.5
	2020	3850	3735.81	3121.66	2747.06			2020	66.0032	65.8914	66.3878	69.6468
	2025	3993.47	3625.54	2497.32	1748.13			2025	69.3737	65.9735	69.5657	82.9838
	2030	3977.41	2966.96	1914.2	760			2030	73.522	65.0806	69.4724	89.078
	Total Power Costs	3.21098e+11	2.84231e+11	3.03412e+11	3.89037e+11
			R	C50	C80
	Cost of Conserved Carbon		-36.4858	-8.57215	21.116

## Sheet: Fig.5
	Scenerio	Existing Local Transmission and Distribution Costs	New Local Transmission and Distribution Costs	Existing Inter-provincial Transmission Costs	New Inter-provincial Transmission Costs	Existing Plants Capital Costs	Existing Plants O&M Costs	Coal Fuel Costs	New Gas Plant Capital Costs	Gas Fuel Costs	New Nuclear Plant Capital Costs	Nuclear Fuel Costs	New Wind Plant Costs	New Solar Plant Costs	New Storage Costs	total_cost
	B	20998500000	1.57566e+10	6299550000	3.29011e+09	6.02705e+10	1.65299e+10	9.86806e+10	8.61638e+09	9.0471e+09	1.31818e+10	4.5389e+09	3.56324e+10	1.58562e+10	2.98809e+09	3.11687e+11
	R	20998500000	1.57566e+10	6299550000	5.14873e+09	6.02705e+10	1.36847e+10	6.48851e+10	4.73147e+09	9.97275e+08	1.31818e+10	4.5389e+09	2.43942e+10	2.8465e+10	1.26028e+10	2.75955e+11
	C50	20998500000	1.57566e+10	6299550000	8.31509e+09	6.02705e+10	7.61696e+09	4.63533e+10	5.91179e+09	1.78148e+09	1.31818e+10	4.5389e+09	3.45611e+10	4.12995e+10	1.82149e+10	2.851e+11
	C80	20998500000	1.57566e+10	6299550000	1.25774e+10	6.02705e+10	7.58724e+09	1.7798e+10	1.10436e+10	1.63427e+10	1.46371e+10	4.5389e+09	7.11977e+10	8.78392e+10	4.21504e+10	3.89037e+11
		0.0673705	0.0505526	0.0202112	0.0105558	0.193369	0.0530338	0.316602	0.0276443	0.0290263	0.042292	0.0145624	0.114321	0.0508721	0.00958684
		0.0760939	0.0570983	0.0228282	0.0186579	0.218407	0.0495904	0.235129	0.0171458	0.0036139	0.0477681	0.016448	0.088399	0.103151	0.0456698
		0.0736531	0.0552668	0.0220959	0.0291655	0.211401	0.0267168	0.162586	0.0207359	0.00624862	0.0462359	0.0159204	0.121224	0.14486	0.0638894
		0.0539755	0.0405014	0.0161927	0.0323295	0.154922	0.0195026	0.0457487	0.0283871	0.0420081	0.0376239	0.011667	0.18301	0.225786	0.108345
		B	R	C50	C80
	2015	60.5	60.5	60.5	60.5
	2020	66.0032	65.8914	66.3878	69.6468
	2025	69.3737	65.9735	69.5657	82.9838
	2030	73.522	65.0806	69.4724	89.078
	2020		-0.111753	0.38462	3.64357
	2025		-3.40014	0.192016	13.6101
	2030		-8.44145	-4.0496	15.556
			-0.114815	0.0674833	0.368734
				-0.0550801	0.211582

## Sheet: Fig.6
	Capacity mix in the R scenario in 2030
	Unit: MW
	Province	Coal	Gas	Solar	Storage	Nuclear	Hydro	Wind
	Anhui	40750	3568	8878	1112	2350	3630	11204
	Beijing	620	9100	249	1000	0	1561	188
	Chongqing	10810	3517	126	0	0	7088	6033
	East_Inner_Mongolia	10710	1563	103470	20606	0	721	10000
	Fujian	21912	7566	928	451	15397	11586	14719
	Gansu	16900	2555	7857	154	0	7800	12821
	Guangdong	41920	16045	83695	1083	32064	21090	22503
	Guangxi	7770	3437	690	0	2030	15481	38094
	Guizhou	7275	4526	57885	5051	0	20493	29969
	Hainan	2019	469	4020	873	1222	1395	1148
	Hebei	34300	6910	73300	2664	0	6755	29737
	Heilongjiang	12780	1836	941	2525	0	795	68192
	Henan	53110	8173	7035	6653	0	3916	2331
	Hubei	19370	5931	4134	0	4700	36056	18238
	Hunan	16720	6311	1757	0	7050	14111	2635
	Jiangsu	58787	15179	10216	1037	18010	4841	10000
	Jiangxi	15400	3939	4494	0	3525	5617	24168
	Jilin	12920	2564	1592	0	0	3702	35137
	Liaoning	23755	6460	2226	1042	8478	3921	21176
	Ningxia	15910	2118	43526	10328	0	333	23176
	Qinghai	2465	1597	231790	88515	0	11423	24544
	Shaanxi	25700	2070	163341	40839	0	3253	38694
	Shandong	49390	9668	47550	745	12567	2090	19421
	Shanghai	12300	6367	578	4499	0	0	712
	Shanxi	48955	3850	5904	0	0	4992	31066
	Sichuan	10440	6282	17919	743	0	74738	15085
	Tianjin	8660	5209	678	1932	0	17	286
	Tibet	0	160	3500	241	0	1673	0
	West_Inner_Mongolia	52490	2146	291203	97935	0	3016	18849
	Xinjiang	32510	2023	9340	4568	0	6424	80392
	Yunnan	0	4139	62131	12836	0	60527	41776
	Zhejiang	40137	12314	8137	0	13207	14127	10770
	New transmission in the R scenario in 2030
	Unit: MW
	province_start	province_end	capacity_mw
	Qinghai	Gansu	40000
	West_Inner_Mongolia	Hebei	40000
	West_Inner_Mongolia	Shanxi	26772
	Shaanxi	Henan	26651.6
	Qinghai	Sichuan	20000
	Shaanxi	Jiangsu	20000
	Sichuan	Chongqing	18146.7
	Shanxi	Hebei	17392
	Gansu	Shaanxi	16838.3
	Hebei	Tianjin	15737.5
	Shaanxi	Hubei	14229.6
	Yunnan	Guizhou	9211.29
	Yunnan	Guangxi	9137.8
	Hubei	Jiangxi	7440.79
	Zhejiang	Shanghai	6827.12
	Hebei	Beijing	4983.19
	Heilongjiang	Jilin	4946.61
	Guangxi	Guangdong	3831.91
	Shanxi	Shandong	3419.1
	Yunnan	Guangdong	1746.55
	Guizhou	Hunan	659.18

## Sheet: Fig. 7
	Unit: TWh
	region_from	to_region	total_energy_sent_twh	region_from_long	region_to_lat	to_region_long	to_region_lat
	Central	Central	0	105	31	105	31
	Central	East	111.224	105	31	122	31
	Central	North	-132.256	105	31	115	39
	Central	Northeast	0	105	31	125	45
	Central	Northwest	-672.022	105	31	93	39
	Central	South	97.048	105	31	110	21
	Central	Tibet	0	105	31	90	31
	East	Central	-111.224	122	31	105	31
	East	East	0	122	31	122	31
	East	North	-125.882	122	31	115	39
	East	Northeast	-21.944	122	31	125	45
	East	Northwest	-287.878	122	31	93	39
	East	South	-57.906	122	31	110	21
	East	Tibet	0	122	31	90	31
	North	Central	132.256	115	39	105	31
	North	East	125.882	115	39	122	31
	North	North	0	115	39	115	39
	North	Northeast	-34.098	115	39	125	45
	North	Northwest	-89.232	115	39	93	39
	North	South	0	115	39	110	21
	North	Tibet	0	115	39	90	31
	Northeast	Central	0	125	45	105	31
	Northeast	East	21.944	125	45	122	31
	Northeast	North	34.098	125	45	115	39
	Northeast	Northeast	0	125	45	125	45
	Northeast	Northwest	0	125	45	93	39
	Northeast	South	0	125	45	110	21
	Northeast	Tibet	0	125	45	90	31
	Northwest	Central	672.022	93	39	105	31
	Northwest	East	287.878	93	39	122	31
	Northwest	North	89.232	93	39	115	39
	Northwest	Northeast	0	93	39	125	45
	Northwest	Northwest	0	93	39	93	39
	Northwest	South	0	93	39	110	21
	Northwest	Tibet	0	93	39	90	31
	South	Central	-97.048	110	21	105	31
	South	East	57.906	110	21	122	31
	South	North	0	110	21	115	39
	South	Northeast	0	110	21	125	45
	South	Northwest	0	110	21	93	39
	South	South	0	110	21	110	21
	South	Tibet	0	110	21	90	31
	Tibet	Central	0	90	31	105	31
	Tibet	East	0	90	31	122	31
	Tibet	North	0	90	31	115	39
	Tibet	Northeast	0	90	31	125	45
	Tibet	Northwest	0	90	31	93	39
	Tibet	South	0	90	31	110	21
	Tibet	Tibet	0	90	31	90	31

## Sheet: Fig.8a
	Unit: MW
	Period	Scenario	Coal	Gas	Solar	Storage	Nuclear	Hydro	Wind		Total
	2020	R	828281	116284	133306	5097	98200	353172	164989		1699329
		D+20%	850467	159900	138048	9770	98200	353172	245732		1855289
		C+20%	828975	115934	133306	4678	98200	353172	164989		1699254
	2025	R	768889	186841	436510	39793	110000	353172	448728		2343933
		D+20%	774372	275310	780406	122747	110000	353172	606661		3022668
		C+20%	771981	200703	386310	26011	110000	353172	410085		2258262
	2030	R	706785	167589	1259092	307434	120600	353172	663064		3577736
		D+20%	744842	256909	1891728	486007	120600	353172	1035390		4888648
		C+20%	736338	180024	976117	222952	120600	353172	653749		3242952
	2020	R	0.487417	0.0684294	0.0784463	0.00299942	0.0577875	0.20783	0.0970907
		D+20%	0.458401	0.086186	0.0744078	0.00526603	0.0529298	0.19036	0.132449
		C+20%	0.487846	0.0682264	0.0784497	0.00275297	0.0577901	0.207839	0.097095
	2025	R	0.328034	0.0797126	0.18623	0.016977	0.0469297	0.150675	0.191442
		D+20%	0.256188	0.0910818	0.258184	0.0406088	0.0363917	0.116841	0.200704
		C+20%	0.341847	0.088875	0.171065	0.0115181	0.04871	0.156391	0.181593
	2030	R	0.197551	0.0468422	0.351924	0.0859298	0.0337085	0.0987138	0.185331
		D+20%	0.152362	0.0525522	0.386963	0.0994154	0.0246694	0.0722433	0.211795
		C+20%	0.227058	0.0555124	0.300996	0.0687497	0.0371883	0.108904	0.201591

[truncated: 1 more sheets: Fig. 8b]
